# Supplementary material for: Discriminant Features and Temporal Structure of Nonmanuals in American Sign Language
Source: PLoS One. 2014 Feb 6;9(2):e86268. doi: 10.1371/journal.pone.0086268 (PMC3916328; doi:10.1371/journal.pone.0086268)
Supplement: Appendix S1 — Supporting Tables S1–S5. (TEX) [file pone.0086268.s001.tex]

\documentclass[10pt]{article}

% amsmath package, useful for mathematical formulas
\usepackage{amsmath}
% amssymb package, useful for mathematical symbols
\usepackage{amssymb}

% graphicx package, useful for including eps and pdf graphics
% include graphics with the command \includegraphics
%\usepackage{graphicx}
\usepackage{epstopdf}
\usepackage{subfigure}
\usepackage{array}
\newcolumntype{C}[1]{>{\centering\let\newline\\\arraybackslash\hspace{0pt}}p{#1}}
\newcolumntype{L}[1]{>{\raggedright\let\newline\\\arraybackslash\hspace{0pt}}p{#1}}
\newcolumntype{R}[1]{>{\raggedleft\let\newline\\\arraybackslash\hspace{0pt}}p{#1}}
% cite package, to clean up citations in the main text. Do not remove.
\usepackage{cite}

\usepackage{color} 

% Use doublespacing - comment out for single spacing
%\usepackage{setspace} 
%\doublespacing


% Text layout
\topmargin 0.0cm
\oddsidemargin 0.5cm
\evensidemargin 0.5cm
\textwidth 16cm 
\textheight 21cm

% Bold the 'Figure #' in the caption and separate it with a period
% Captions will be left justified
\usepackage[labelfont=bf,labelsep=period,justification=raggedright]{caption}

% Use the PLoS provided bibtex style
\bibliographystyle{plos2009}

% Remove brackets from numbering in List of References
\makeatletter
\renewcommand{\@biblabel}[1]{\quad#1.}
\makeatother


% Leave date blank
\date{}

\pagestyle{myheadings}
%% ** EDIT HERE **


%% ** EDIT HERE **
%% PLEASE INCLUDE ALL MACROS BELOW
\newcommand{\eg}{\textit{e.g.,\ }}
\newcommand{\ie}{\textit{i.e.,\ }}
%% END MACROS SECTION
\usepackage{titlesec}% http://ctan.org/pkg/titlesec
\newcounter{mytable}\newcounter{myfigure}
\titleformat{\section}% <command>
  [hang]% <shape>
  {\setcounter{mytable}{\value{table}}\setcounter{myfigure}{\value{figure}}% Store table/figure counters
   \setcounter{table}{0}\global\def\thetable{S\arabic{table}}%
   \setcounter{figure}{0}\global\def\thefigure{S\arabic{figure}}%
   \normalfont\Large\bfseries}% <format>
  {\setcounter{table}{\value{mytable}}\setcounter{figure}{\value{myfigure}}% Restore table/figure counters
   \global\def\thetable{\arabic{table}}%
   \global\def\thefigure{\arabic{figure}}%
   \thesection}% <label>
  {2.3ex plus.2ex}% <sep>
{}
   
\begin{document}


%\appendix
\section*{Appendix S1: Sentences used in this study}
\label{appendix:sentenceExamples}

Tables \ref{table:simplestims1}-\ref{table:simplestims2} list the simple sentences used in the present study.  These correspond to four clauses defined in Section 2.1 (\ie Yes/no questions, Wh-questions, Wh-questions postposed and Assertions).  We also include the polarity of the sentences.

Tables \ref{table:complexstims1}-\ref{table:complexstims2} list the complex sentences used in the present study.  These complex sentences are composed of a Hypothetical conditional clause that can be either positive or negative and a dependent clause that is either positive or negative, \ie Yes/no questions, Wh-questions, Wh-questions postposed and Assertions.

Table \ref{table:signedSubject} lists the sentences signed by each one of the fifteen participants in our database. In order to obtain a larger variety of signed sentences, subjects signed different subsets. Also, the data used in the present paper corresponds to a total of 15 signers chosen from a larger set of 25 signers who originally participated in the data collection described in [66]. An experienced deaf researcher selected the 15 participants with highest clarity of performance and most fluency in ASL.


%Table \ref{table:signedSubject} lists the sets of sentences signed by each one of the fifteen participants in our database.  Due to reducing length of task, increasing participating lexical items and identification of problematic structures and signs, some signers saw different subsets of the sentences for their productions. Also note that these 15 signers were chosen from the larger set of 25 signers who originally participated in the study. The reasons why we kept these 15 signers are because they were the clearest, most fluent and least distracting. An experienced deaf researcher helped in the process of deciding on these 15 participants.

% \setcounter{table}{0}
%\numberwithin{table}{section}
\begin{table}[!h]
\centering
\scriptsize
\caption{\textbf{First set of sentences}.}
\begin{tabular}{|l|c|c|}
\hline
Clause & Polarity & Construction type\\
\hline
\# SARAH-i IX-3-i HAVE PARTY & Positive & Assertion\\ 
\# BRAD-i IX-3-i COOK FISH ON \# GRILL IX-3-i & Positive & Assertion\\ 
\# BRAD-i IX-3-i NOT COOK & Negative & Assertion\\ 
\# BRAD-i IX-3-i COOK FISH ON \# GRILL NOT & Neg-postposed & Assertion\\ 
\# BRAD-i IX-3-i NOT COOK FISH ON \# GRILL  & Negative & Assertion\\ 
\# JOHN-a IX-3-a a-BRING CHOCOLATE \# CAKE WITH \# NUTS & Positive & Assertion\\ 
\# BRAD-i IX-3-i COOK & Positive & Assertion\\ 
\# JOHN-a IX-3-a a-BRING & Positive & Assertion\\ 
\# JOHN-i IX-3-i FULL & Positive & Assertion\\ 
CAN'T EAT FINISH EAT \# CAKE & Negative & Assertion\\ 
\# JOHN NOT BRING & Negative & Assertion\\ 
\# JOHN-a IX-3-a NOT a-BRING CHOCOLATE \# CAKE WITH \# NUTS & Negative & Assertion\\ 
\# JOHN CAN'T FINISH EAT & Negative & Assertion\\ 
\# MARY-i IX-3-i NOT-YET START \# GRILL & Negative & Assertion\\ 
\# MARY START & Positive & Assertion\\ 
\# MARY-i IX-3-i START \# GRILL & Positive & Assertion\\ 
FORK NOT KITCHEN & Negative & Assertion\\ 
FORK IN KITCHEN NOT & Neg-postposed & Assertion\\ 
\# SARAH-i IX-3-i HAVE PARTY Q++ & Positive & Yes/no question\\ 
\# JOHN-i IX-3-i CAN EAT & Positive & Yes/no question\\ 
\# JOHN-a IX-3-a a-BRING CHOCOLATE \# CAKE WITH \# NUTS Q++ & Positive & Yes/no question\\ 
\# MARY-i IX-3-i START Q & Positive & Yes/no question\\ 
\# MARY FINISH START & Positive & Yes/no question\\ 
FORK IX-3-a KITCHEN-a & Positive & Yes/no question\\ 
WHO COOK FISH ON \# GRILL WHO & Positive & Wh-question\\ 
WHO COOK & Positive & Wh-question\\ 
WHO CAN EAT FINISH & Positive & Wh-question\\ 
WHO CAN'T EAT & Negative & Wh-question\\ 
WHY \# MARY-i IX-3-i NOT START \# GRILL WHY & Negative & Wh-question\\ 
WHO BRING & Positive & Wh-question\\ 
\# SARAH POSS-3 PARTY WHEN & Positive & Wh-question postposed\\ 
\# JOHN-a IX-3-a NOT a-BRING CHOCOLATE \# CAKE WITH \# NUTS WHY & Negative & Wh-question postposed\\ 
IX-3-i \# GRILL-i START WHO & Positive & Wh-question postposed\\ 
FORK WHERE & Positive & Wh-question postposed\\
\hline
\end{tabular}
\label{table:simplestims1}
\begin{flushleft}
The first column shows the sentence signed by a subset of the signers as described in Table \ref{table:signedSubject}. The second column indicates the polarity of the sentence \ie positive or negative. The last column indicates the type of sentence \ie Yes/no questions, Wh-questions, Wh-questions postposed and Assertions.
\end{flushleft}

\end{table}


\begin{table}
\scriptsize
\centering
\caption{\textbf{Second set of sentences.}}
\begin{tabular}{|m{10cm}|c|c|}
\hline
Clause & Polarity & Construction type\\
\hline
\# BRAD-i IX-3-i COOK & Positive & Assertion\\ 
\# BRAD-i IX-3-i COOK FISH ON \# GRILL IX-3-i & Positive & Assertion\\ 
\# BRAD-i IX-3-i COOK FISH ON \# GRILL NOT & Neg-postposed & Assertion\\ 
\# BRAD-i IX-3-i NOT COOK & Negative & Assertion\\ 
\# BRAD-i IX-3-i NOT COOK FISH ON \# GRILL  & Negative & Assertion\\ 
\# JOHN CAN'T FINISH EAT & Negative & Assertion\\ 
\# JOHN NOT BRING & Negative & Assertion\\ 
\# JOHN-a IX-3-a a-BRING & Positive & Assertion\\ 
\# JOHN-a IX-3-a a-BRING CHOCOLATE \# CAKE WITH \# NUTS & Positive & Assertion\\ 
\# JOHN-a IX-3-a a-BRING CHOCOLATE \# CAKE WITH \# NUTS Q++ & Positive & Yes/no questions\\ 
\# JOHN-a IX-3-a a-BRING CHOCOLATE \# CAKE WITH NUTS & Positive & Assertion\\ 
\# JOHN-a IX-3-a NOT a-BRING CHOCOLATE \# CAKE WITH \# NUTS & Negative & Assertion\\ 
\# JOHN-a IX-3-a NOT a-BRING CHOCOLATE \# CAKE WITH \# NUTS WHY & Negative & Wh-questions postposed \\ 
\# JOHN-i IX-3-i CAN EAT & Positive & Yes/no questions\\ 
\# JOHN-i IX-3-i FULL & Positive & Assertion\\ 
\# MARY FINISH START & Positive & Yes/no questions\\ 
\# MARY-i IX-3-i DRINK SPILL & Positive & Assertion\\ 
\# MARY-i IX-3-i NOT SPILL DRINK & Negative & Assertion\\ 
\# MARY-i IX-3-i NOT START WHY & Negative & Wh-questions postposed \\ 
\# MARY-i IX-3-i NOT-YET START & Negative & Assertion\\ 
\# MARY-i IX-3-i NOT-YET START \# GRILL & Negative & Assertion\\ 
\# MARY-i IX-3-i POSS-3 DRINK NOT SPILL & Negative & Assertion\\ 
\# MARY-i IX-3-i POSS-3 DRINK SPILL & Positive & Assertion\\ 
\# MARY-i IX-3-i SPILL DRINK IX-3-i & Positive & Yes/no questions\\ 
\# MARY-i IX-3-i SPILL DRINK Q++ & Positive & Yes/no questions\\ 
\# MARY-i IX-3-i START & Positive & Assertion\\ 
\# MARY-i IX-3-i START \# GRILL & Positive & Yes/no questions\\ 
\# MARY-i IX-3-i START Q++ & Positive & Yes/no questions\\ 
\# MIKE IX-3-i ALLERGIC & Positive & Yes/no questions\\ 
\# MIKE-i IX-3 ALLERGIC \# NUTS & Positive & Assertion\\ 
\# MIKE-i IX-3-i ALLERGIC \# NUTS & Positive & Yes/no questions\\ 
\# MIKE-i IX-3-i ALLERGIC \# NUTS Q++ & Positive & Yes/no questions\\ 
\# MIKE-i IX-3-i ALLERGIC Q++ & Positive & Yes/no questions\\ 
\# MIKE-i IX-3-i NOT ALLERGIC & Negative & Assertion\\ 
\# MIKE-i IX-3-i NOT ALLERGIC \# NUTS & Negative & Assertion\\ 
\# SARAH NONE PARTY & Negative & Assertion\\ 
\# SARAH POSS-3 PARTY WHEN & Positive & Wh-questions postposed \\ 
\# SARAH-i IX-3-i HAVE PARTY & Positive & Assertion\\ 
\# SARAH-i IX-3-i HAVE PARTY Q++ & Positive & Yes/no questions\\ 
CAN'T EAT FINISH EAT \# CAKE & Negative & Assertion\\ 
CHEESE-i IX-3-i FROM \# TJ & Positive & Assertion\\ 
FORK IN KITCHEN NOT & Neg-postposed & Assertion\\ 
FORK IX-3-a KITCHEN-a & Positive & Yes/no questions\\ 
FORK NOT KITCHEN & Negative & Assertion\\ 
FORK WHERE & Positive & Wh-questions postposed \\ 
HEY WHO ALLERGIC \# NUTS WHO & Positive & Wh-questions\\ 
IX-3-i \# GRILL-i START WHO & Positive & Wh-questions postposed \\ 
IX-3-i \# MIKE-i ALLERGIC & Positive & Assertion\\ 
IX-3-i CHEESE-i FROM \# TJ & Positive & Assertion\\ 
IX-3-i CHEESE-i FROM \# TJ NOT & Neg-postposed & Assertion\\ 
IX-3-i CHEESE-i FROM WHERE & Positive & Wh-questions postposed \\ 
IX-3-i CHEESE-i NOT FROM \# TJ & Negative & Assertion\\ 
WHO ALLERGIC & Positive & Wh-questions\\ 
WHO ALLERGIC \# NUTS & Positive & Wh-questions\\ 
WHO BRING & Positive & Wh-questions\\ 
WHO CAN EAT FINISH & Positive & Wh-questions\\ 
WHO CAN'T EAT & Negative & Wh-questions\\ 
WHO COOK & Positive & Wh-questions\\ 
WHO COOK FISH ON \# GRILL WHO & Positive & Wh-questions\\ 
WHO NOT EAT & Negative & Wh-questions\\ 
WHO SPILL & Positive & Wh-questions\\ 
WHO START \# GRILL WHO & Positive & Wh-questions\\ 
WHY \# MARY-i IX-3-i NOT START \# GRILL WHY & Negative & Wh-questions\\ 
\# JOHN-a IX-3-a a-BRING & Positive & Assertion\\ 
\# MARY-i IX-3-i START \# GRILL & Positive & Assertion\\ 
\# SARAH-i IX-3-i HAVE PARTY Q++ & Positive & Yes/no questions\\ 
FORK IX-3-a KITCHEN-a & Positive & Assertion\\ 
WHO ALLERGIC \# NUTS & Positive & Wh-questions\\ 
\hline
\end{tabular}
\begin{flushleft}
 The first column shows the sentences signed by a subset of the signers as described in Table \ref{table:signedSubject}. The second column indicates the polarity of the sentence \ie positive or negative. The last column indicates the type of sentence \ie Yes/no questions, Wh-questions, Wh-questions postposed and Assertions.
\end{flushleft}

\label{table:simplestims2}
\end{table}


\begin{table}
\scriptsize
\centering
\caption{\textbf{First set of complex sentences.}}
\begin{tabular}{|m{9cm}|l|}
\hline
Clause & \hspace{1cm} \begin{tabular}{c}
Complex sentences: Polarity and \\
construction type of each of its parts
\end{tabular} \\
\hline
IF FORK NOT IX-3-a IN KITCHEN-a, IX-1 WON'T GO-GET WON'T & Negative Hypothetical conditional+Negative Assertion\\ 
IF \# MARY-i IX-3-i NOT PROCEED START \# GRILL, IX-1 CAN'T COOK FISH well & Negative Hypothetical conditional+Negative Assertion\\ 
IF FORK NOT IX-3-a IN KITCHEN-a, IX-1 NOT GO-GET IX-1 & Negative Hypothetical conditional+Negative Assertion\\ 
IF IX-1 NOT COOK FISH ON \# GRILL IX-1 NOT, IX-3-i \# BRAD-i IX-3-i WILL PROCEED IX-3-i & Negative Hypothetical conditional+Positive Assertion\\ 
IF \# SARAH NOT HAVE PARTY TOMORROW, IX-3-PL CAN GATHER POSS-1 HOUSE & Negative Hypothetical conditional+Positive Assertion\\ 
IF \# MARY-i IX-3-i NOT PROCEED START \# GRILL, IX-1 WILL PROCEED IX-1 & Negative Hypothetical conditional+Positive Assertion\\ 
IF \# JOHN-i IX-3-i CAN'T EAT-UP EAT ALL-UP \# CAKE, IX-1 WILL PROCEED EAT IX-1 & Negative Hypothetical conditional+Positive Assertion\\ 
IF \# BRAD-i IX-3-i NOT PROCEED COOK FISH ON \# GRILL, IX-1 DON'T-MIND IX-1 WILL  PROCEED & Negative Hypothetical conditional+Positive Assertion\\ 
IF \# JOHN-i IX-3-i CAN'T RUN-OUT THAT CAKE, WHO CAN well & Negative Hypothetical conditional+Positive Wh-questions\\ 
IF \# SARAH NOT HAVE PARTY TOMORROW, IX-2 WANT COME POSS-1 HOUSE well & Negative Hypothetical conditional+Positive Yes/no questions\\ 
IF \# JOHN-a IX-3-a NOT a-BRING CHOCOLATE \# CAKE, IX-2 FINISH BRING IX-2 & Negative Hypothetical conditional+Positive Yes/no questions\\ 
IF FORK NOT IX-3-a IN KITCHEN-a, WILL IX-2 SEARCH FIND & Negative Hypothetical conditional+Positive Yes/no questions\\ 
IF \# MARY-i IX-3-i NOT-YET START \# GRILL, MIND IX-2 CAN IX-2 & Negative Hypothetical conditional+Positive Yes/no questions\\ 
IF \# JOHN-i IX-3-i PROCEED EAT ALL-UP THAT CAKE, IX-3-i CAN'T EAT PIE & Positive Hypothetical conditional+Negative Assertion\\ 
IF \# JOHN-a IX-3-a a-BRING CHOCOLATE \# CAKE WITH NUT SPRINKLE, IX-1 CAN'T EAT IX-1 & Positive Hypothetical conditional+Negative Assertion\\ 
IF IX-3-i \# JOHN EAT ALL-UP CAKE, SILLY IX-1 SURPRISE IX-1 & Positive Hypothetical conditional+Positive Assertion\\ 
IF IX-1 BAKE BREAD, IX-3-i \# BRAD-i WILL PROCEED COOK FISH ON \# GRILL & Positive Hypothetical conditional+Positive Assertion\\ 
IF \# BRAD-i IX-3-i PROCEED COOK FISH ON \# GRILL, IX-1-PL WILL NEED FIRE-EXTINGUISHER & Positive Hypothetical conditional+Positive Assertion\\ 
IF CAKE STILL LEFT, IX-3-i \# JOHN-i CAN EAT ALL-UP CAN & Positive Hypothetical conditional+Positive Assertion\\ 
IF \# BRAD-i IX-3-i PROCEED COOK FISH ON \# GRILL, IX-1 CAN HAVE BRING CHICKEN & Positive Hypothetical conditional+Positive Assertion\\ 
IF \# JOHN-a IX-3-a a-BRING CHOCOLATE \# CAKE WITH NUT SPRINKLE, WILL IX-3-PL HAVE ONE-i ONE-j ONE-k CAKE Q++ & Positive Hypothetical conditional+Positive Q  y/n\\ 
IF \# SARAH HAVE PARTY TOMORROW, MIND 2-GIVE-1 RIDE-ALONG & Positive Hypothetical conditional+Positive Q  y/n\\ 
IF \# JOHN-a IX-3-a a-BRING CHOCOLATE CAKE WITH NUT SPRINKLE, WHO BRING FORK WHO & Positive Hypothetical conditional+Positive Wh-questions\\ 
IF FORK IN KITCHEN, WHICH DRAWER IX-3-a IX-3-b IX-3-c WHERE IX-3-c IX-3-b IX-3-a & Positive Hypothetical conditional+Positive Wh-questions\\ 
IF \# MARY-i IX-3-i KNEW IX-1 PROCEED COOK FISH, WHY-NOT IX-3-i PROCEED START \# GRILL well & Positive Hypothetical conditional+Positive Wh-questions\\ 
IF \# MARY-i IX-3-i KNEW IX-1 PROCEED COOK FISH, WHY-NOT IX-3-i PROCEED START \# GRILL well & Positive Hypothetical conditional+Positive Wh-questions\\ 
IF \# BRAD-i IX-3-i PROCEED COOK FISH ON \# GRILL, WHO WILL CLEAN well & Positive Hypothetical conditional+Positive Wh-questions\\ 
\hline 
\end{tabular}
\begin{flushleft}
 The first column shows the sentence signed by a subset of the subjects as described in Table \ref{table:signedSubject}. The second column indicates the polarity of the Hypothetical conditional clause and the polarity  of the  dependent clause \ie Yes/no questions, Wh-questions, Wh-questions postposed and Assertions.
\end{flushleft}

\label{table:complexstims1}
\end{table}

\begin{table}
\scriptsize
\centering
\caption{\textbf{Second set of complex sentences.}}
\begin{tabular}{|m{8cm}|l|}
\hline
Clause & \hspace{1cm} \begin{tabular}{c}
Complex sentences: Polarity and \\
construction type of each of its parts
\end{tabular} \\
\hline
IF IX-2 NOTHING DO TOMORROW, \# SARAH HAVE TAKE-UP PARTY & Negative Hypothetical conditional+Positive Assertion\\ 
IF \# JOHN-a IX-3-a NOT a-BRING CHOCOLATE \# CAKE WITH NUT SPRINKLE, IX-1 WILL BRING IX-1 & Negative Hypothetical conditional+Positive Assertion\\ 
IF FORK NOT IX-3-a IN KITCHEN-a, IX-1 WILL GO GET & Negative Hypothetical conditional+Positive Assertion\\ 
IF \# JOHN-a IX-3-a NOT a-BRING CHOCOLATE \# CAKE WITH NUT, WHO WILL BRING WHO well & Negative Hypothetical conditional+Positive Wh-questions\\ 
IF \# JOHN-i IX-3-i CAN’T RUN-OUT EAT THAT CAKE, WHO CAN & Negative Hypothetical conditional+Positive Wh-questions\\ 
IF \# SARAH HAVE PARTY TOMORROW, IX-1 CAN'T GO & Positive Hypothetical conditional+Negative Assertion\\ 
IF FORK HAVE IX-3-a KITCHEN-a, IX-1 WON’T GO GET & Positive Hypothetical conditional+Negative Assertion\\ 
IF \# JOHN-i IX-3-i RUN-OUT THAT CAKE, IX-1 NOT SURPRISE IX-1 & Positive Hypothetical conditional+Negative Assertion\\ 
IF \# BRAD-i IX-3-i COOK FISH ON \# GRILL, IX-1 WON'T EAT IX-1 & Positive Hypothetical conditional+Negative Assertion\\ 
IF IX-3-a FORK IN KITCHEN-a, WHY IX-1 CAN’T SEARCH-FIND WHY well & Positive Hypothetical conditional+Negative Wh-questions\\ 
IF IX-3-i \# MARY-i KNEW WILL RAIN, WHY-NOT IX-3-i PROCEED START GRILL well & Positive Hypothetical conditional+Negative Wh-questions\\ 
IF \# SARAH HAVE PARTY TOMORROW, IX-1 WILL BRING \# CAKE & Positive Hypothetical conditional+Positive Assertion\\ 
IF \# JOHN-a IX-3-a a-BRING CHOCOLATE \# CAKE WITH NUT SPRINKLE, IX-1 WILL BRING FORK & Positive Hypothetical conditional+Positive Assertion\\ 
IF FORK LEFT IX-3-a KITCHEN-a, IX-1 WILL GO GET & Positive Hypothetical conditional+Positive Assertion\\ 
IF \# MARY PROCEED START \# GRILL, IX-1 WILL PROCEED COOK FISH & Positive Hypothetical conditional+Positive Assertion\\ 
IF \# BRAD-i IX-3-i COOK FISH ON \# GRILL, IX-1 WILL PROCEED BRING SALAD & Positive Hypothetical conditional+Positive Assertion\\ 
IF \# BRAD-i IX-3-i PROCEED COOK FISH ON \# GRILL, WILL EXPLODE WILL & Positive Hypothetical conditional+Positive Assertion\\ 
IF IX-1 KNEW THAT IX-3-i \# BRAD-i PROCEED COOK FISH ON \# GRILL, IX-1 PREFER ORDER \# PIZZA IX-1 & Positive Hypothetical conditional+Positive Assertion\\ 
IF \# BRAD PROCEED COOK FISH ON \# GRILL, IX-1 PREFER ORDER \# PIZZA & Positive Hypothetical conditional+Positive Assertion\\ 
IF \# SARAH HAVE PARTY TOMORROW, WHO BRING FOOD WHO well & Positive Hypothetical conditional+Positive Wh-questions\\ 
IF \# MARY-i IX-3-i PROCEED START \# GRILL, WHO PROCEED COOK FISH WHO well & Positive Hypothetical conditional+Positive Wh-questions\\ 
IF FORK IX-3-a IN KITCHEN-a, IX-3 IN DRAWER IN Q++ & Positive Hypothetical conditional+Positive Yes/no questions\\ 
IF \# MARY-i IX-3-i PROCEED START \# GRILL, MIND IX-2 COOK FISH MIND IX-2 & Positive Hypothetical conditional+Positive Yes/no questions\\ 
IF \# JOHN-i IX-3-i PROCEED RUN-OUT EAT THAT CAKE, MIND IX-1 DRINK THAT LAST BEER & Positive Hypothetical conditional+Positive Yes/no questions\\ 
IF IX-3-i \# BRAD-i PROCEED COOK FISH ON \# GRILL, MIND IX-2 EAT IX-2 & Positive Hypothetical conditional+Positive Yes/no questions\\ 
\hline 
\end{tabular}
\begin{flushleft}
 The first column shows the sentence signed by a subset of the subjects as described in Table \ref{table:signedSubject}. The second column indicates the polarity of the Hypothetical conditional clause and the polarity  of the  dependent clause \ie Yes/no questions, Wh-questions, Wh-questions postposed and Assertions.
\end{flushleft}
\label{table:complexstims2}
\end{table}
\newpage


\begin{table}[!h]
\centering
\caption{\textbf{Sets of sentences signed by the chosen fifteen participants.}}
\begin{tabular}{|l|c|c|c|c|}
\hline
Signer Code& First Block &Second Block &Third Block & Forth Block \\
\hline
1 & Table \ref{table:simplestims2} & Table \ref{table:simplestims2} &  & \\ 
2 & Table \ref{table:simplestims2} & Table \ref{table:simplestims2} &  & \\ 
3 & Table \ref{table:simplestims1} & Table \ref{table:complexstims1} & Table \ref{table:simplestims1} & \\ 
4 & Table \ref{table:simplestims1} & Table \ref{table:complexstims1} & Table \ref{table:complexstims2} & Table \ref{table:simplestims1}\\ 
5 & Table \ref{table:simplestims1} & Table \ref{table:simplestims1} & Table \ref{table:complexstims1} & Table \ref{table:complexstims2}\\ 
6 & Table \ref{table:simplestims1} & Table \ref{table:simplestims1} & Table \ref{table:complexstims1} & Table \ref{table:complexstims2}\\ 
7 & Table \ref{table:simplestims1} & Table \ref{table:simplestims1} & Table \ref{table:complexstims1} & Table \ref{table:complexstims2}\\ 
8 & Table \ref{table:simplestims1} & Table \ref{table:simplestims1} & Table \ref{table:complexstims1} & Table \ref{table:complexstims2}\\ 
9 & Table \ref{table:simplestims1} & Table \ref{table:complexstims1} & Table \ref{table:complexstims2} & Table \ref{table:simplestims1}\\ 
10 & Table \ref{table:simplestims1} & Table \ref{table:complexstims1} & Table \ref{table:complexstims2} & Table \ref{table:simplestims1}\\ 
11 & Table \ref{table:simplestims1} & Table \ref{table:complexstims1} & Table \ref{table:complexstims2} & Table \ref{table:simplestims1}\\ 
12 & Table \ref{table:simplestims1} & Table \ref{table:simplestims1} & Table \ref{table:complexstims1} & \\ 
13 & Table \ref{table:simplestims1} & Table \ref{table:simplestims1} & Table \ref{table:complexstims1} & \\ 
14 & Table \ref{table:simplestims1} & Table \ref{table:simplestims1} & Table \ref{table:complexstims1} & \\ 
15 & Table \ref{table:simplestims1} & Table \ref{table:simplestims1} & Table \ref{table:complexstims1} & \\ 
\hline
\end{tabular}
\scriptsize
\begin{flushleft}
The first column is the participant code. Every session was divided between two and four blocks. In each block the participant signed sentences belonging to the ones described in Tables \ref{table:simplestims1}-\ref{table:complexstims2}.
\end{flushleft}
\label{table:signedSubject}
\end{table}

\end{document}
